# Supplementary material for: Herbicide dose-response thresholds in sands to assess the risk of non-target damage to winter grain crops
Source: PLoS One. 2025 Aug 21;20(8):e0330225. doi: 10.1371/journal.pone.0330225 (PMC12370053; doi:10.1371/journal.pone.0330225)
Supplement: S1 Data — (XLSX) [file pone.0330225.s011.xlsx]

## Sheet: DRC_data
Crop	Herbicide	Rep	Conc	SDW	RDW	SL.mm	RL.cm	Emergence
Canola	Clopyralid	1	0	0.022	0.0045	75	411.277	100
Canola	Clopyralid	2	0	0.024	0.004	76.5	501.084	100
Canola	Clopyralid	3	0	0.021	0.004	92	318.218	100
Canola	Clopyralid	1	6	0.021	0.004	70	314.009	75
Canola	Clopyralid	2	6	0.0185	0.0025	82	257.626	100
Canola	Clopyralid	3	6	0.025	0.0055	77	392.115	75
Canola	Clopyralid	1	8	0.0215	0.0035	69.5	310.72	100
Canola	Clopyralid	2	8	0.016	0.0025	87	249.828	100
Canola	Clopyralid	3	8	0.0165	0.002	73.5	255.761	75
Canola	Clopyralid	1	17	0.0145	0.0025	76.9	263.648	100
Canola	Clopyralid	2	17	0.017	0.0035	75.5	325.955	75
Canola	Clopyralid	3	17	0.014	0.002	72.9	207.014	75
Canola	Clopyralid	1	50	0.0185	0.0025	71	288.252	100
Canola	Clopyralid	2	50	0.0125	0.002	72	254.174	75
Canola	Clopyralid	3	50	0.0125	0.003	84	249.452	75
Canola	Clopyralid	1	150	0.016	0.0032	69.5	290.098	100
Canola	Clopyralid	2	150	0.014	0.001	78	199.147	75
Canola	Clopyralid	3	150	0.0151	0.0035	79	291.31	75
Canola	Clopyralid	1	300	0.0163	0.0023	70	234.459	75
Canola	Clopyralid	2	300	0.0154	0.003	69	280.186	100
Canola	Clopyralid	3	300	0.014	0.0028	81.5	216.859	100
Canola	Clopyralid	1	450	0.0115	0.0005	75.5	152.254	100
Canola	Clopyralid	2	450	0.0195	0.0035	69	329.075	75
Canola	Clopyralid	3	450	0.0135	0.0015	75	146.367	100
Chickpea	Clopyralid	1	0	0.123	0.125	277	844.917	100
Chickpea	Clopyralid	2	0	0.1185	0.0925	263.5	827.229	100
Chickpea	Clopyralid	3	0	0.1255	0.076	249	667.511	100
Chickpea	Clopyralid	1	6	0.0695	0.049	203.5	273.709	100
Chickpea	Clopyralid	2	6	0.0635	0.0375	164.5	289.456	75
Chickpea	Clopyralid	3	6	0.0665	0.039	190.5	266.63	100
Chickpea	Clopyralid	1	8	0.059	0.036	150.5	241.437	100
Chickpea	Clopyralid	2	8	0.054	0.036	75.5	291.43	100
Chickpea	Clopyralid	3	8	0.065	0.036	176.5	294.361	100
Chickpea	Clopyralid	1	17	0.05	0.0325	127.5	237.101	75
Chickpea	Clopyralid	2	17	0.0435	0.034	94	183.537	100
Chickpea	Clopyralid	3	17	0.045	0.0225	70	227.365	100
Chickpea	Clopyralid	1	50	0.028	0.0205	33	129.797	100
Chickpea	Clopyralid	2	50	0.031	0.0255	45.5	142.306	100
Chickpea	Clopyralid	3	50	0.033	0.029	107.5	147.86	75
Chickpea	Clopyralid	1	150	0	0	0	0	50
Chickpea	Clopyralid	2	150	0	0	0	0	50
Chickpea	Clopyralid	3	150	0	0	0	0	50
Chickpea	Clopyralid	1	300	0	0	0	0	50
Chickpea	Clopyralid	2	300	0	0	0	0	25
Chickpea	Clopyralid	3	300	0	0	0	0	50
Chickpea	Clopyralid	1	450	0	0	0	0	25
Chickpea	Clopyralid	2	450	0	0	0	0	50
Chickpea	Clopyralid	3	450	0	0	0	0	50
Fieldpea	Clopyralid	1	0	0.1825	0.0825	207	1438.32	100
Fieldpea	Clopyralid	2	0	0.175	0.089	225.5	1190.13	100
Fieldpea	Clopyralid	3	0	0.176	0.0725	200.5	1275.92	100
Fieldpea	Clopyralid	1	6	0.068	0.061	121	608.852	100
Fieldpea	Clopyralid	2	6	0.075	0.0685	150	675.06	100
Fieldpea	Clopyralid	3	6	0.0735	0.078	129	933.467	100
Fieldpea	Clopyralid	1	8	0.048	0.064	112.5	494.126	100
Fieldpea	Clopyralid	2	8	0.047	0.052	138.5	437.297	100
Fieldpea	Clopyralid	3	8	0.058	0.055	125.5	462.2	75
Fieldpea	Clopyralid	1	17	0.046	0.045	85	337.819	75
Fieldpea	Clopyralid	2	17	0.0425	0.0525	99	504.927	75
Fieldpea	Clopyralid	3	17	0.05	0.054	126.5	451.822	100
Fieldpea	Clopyralid	1	50	0.0309	0.0415	124.5	334.597	50
Fieldpea	Clopyralid	2	50	0.034	0.037	114.5	294.104	75
Fieldpea	Clopyralid	3	50	0.024	0.022	66	149.845	100
Fieldpea	Clopyralid	1	150	0	0	0	0	50
Fieldpea	Clopyralid	2	150	0	0	0	0	50
Fieldpea	Clopyralid	3	150	0	0	0	0	75
Fieldpea	Clopyralid	1	300	0	0	0	0	25
Fieldpea	Clopyralid	2	300	0	0	0	0	50
Fieldpea	Clopyralid	3	300	0	0	0	0	50
Fieldpea	Clopyralid	1	450	0	0	0	0	50
Fieldpea	Clopyralid	2	450	0	0	0	0	25
Fieldpea	Clopyralid	3	450	0	0	0	0	50
Lentil	Clopyralid	1	0	0.0315	0.0225	222	598.075	100
Lentil	Clopyralid	2	0	0.032	0.022	176.5	92.5121	100
Lentil	Clopyralid	3	0	0.033	0.022	233	540.733	100
Lentil	Clopyralid	1	6	0.0195	0.0135	201.5	269.222	100
Lentil	Clopyralid	2	6	0.022	0.0085	199.5	184.497	50
Lentil	Clopyralid	3	6	0.0165	0.01	188	175.321	100
Lentil	Clopyralid	1	8	0.011	0.0055	140	119.319	75
Lentil	Clopyralid	2	8	0.0165	0.0125	172	217.289	75
Lentil	Clopyralid	3	8	0.012	0.0065	155.5	123.657	100
Lentil	Clopyralid	1	17	0.0075	0.0045	105.5	85.4338	50
Lentil	Clopyralid	2	17	0.0105	0.0035	107.5	76.3629	50
Lentil	Clopyralid	3	17	0.0075	0.004	125.5	95.9065	75
Lentil	Clopyralid	1	50	0.0085	0.003	42	52.0327	25
Lentil	Clopyralid	2	50	0.0095	0.004	53	55.2845	25
Lentil	Clopyralid	3	50	0.007	0.002	54.5	52.1473	50
Lentil	Clopyralid	1	150	0	0	0	0	25
Lentil	Clopyralid	2	150	0	0	0	0	0
Lentil	Clopyralid	3	150	0	0	0	0	25
Lentil	Clopyralid	1	300	0	0	0	0	25
Lentil	Clopyralid	2	300	0	0	0	0	25
Lentil	Clopyralid	3	300	0	0	0	0	25
Lentil	Clopyralid	1	450	0	0	0	0	0
Lentil	Clopyralid	2	450	0	0	0	0	50
Lentil	Clopyralid	3	450	0	0	0	0	25
Lupin	Clopyralid	1	0	0.2075	0.0615	269	338.651	100
Lupin	Clopyralid	2	0	0.211	0.0605	277	337.34	100
Lupin	Clopyralid	3	0	0.2145	0.0655	288.5	356.65	100
Lupin	Clopyralid	1	6	0.129	0.043	244.5	217.676	100
Lupin	Clopyralid	2	6	0.131	0.033	246.5	137.434	75
Lupin	Clopyralid	3	6	0.1315	0.0395	247.5	215.878	100
Lupin	Clopyralid	1	8	0.1215	0.042	209.5	198.843	100
Lupin	Clopyralid	2	8	0.123	0.0335	228	176.17	100
Lupin	Clopyralid	3	8	0.11	0.03	237	178.765	100
Lupin	Clopyralid	1	17	0.1135	0.0415	205	181.926	100
Lupin	Clopyralid	2	17	0.105	0.0365	224	149.316	100
Lupin	Clopyralid	3	17	0.11	0.025	212.5	136.683	100
Lupin	Clopyralid	1	50	0.074	0.0295	125.5	86.8194	100
Lupin	Clopyralid	2	50	0.0745	0.0321	178	102.441	100
Lupin	Clopyralid	3	50	0.076	0.028	170	79.3849	100
Lupin	Clopyralid	1	150	0.0705	0.0271	152	73.7576	75
Lupin	Clopyralid	2	150	0.0745	0.0289	138.5	74.5666	75
Lupin	Clopyralid	3	150	0.075	0.0267	141	76.5109	100
Lupin	Clopyralid	1	300	0.0585	0.0295	122.7	69.5109	100
Lupin	Clopyralid	2	300	0.065	0.0305	125.5	69.8732	100
Lupin	Clopyralid	3	300	0.057	0.027	126.8	73.4108	100
Lupin	Clopyralid	1	450	0.059	0.039	113.5	72.6728	75
Lupin	Clopyralid	2	450	0.065	0.029	141	73.4432	75
Lupin	Clopyralid	3	450	0.06	0.0185	118.5	65.0584	100
Wheat	Clopyralid	1	0	0.025	0.0245	214	783.231	100
Wheat	Clopyralid	2	0	0.023	0.02	213.5	675.901	100
Wheat	Clopyralid	3	0	0.0265	0.03	227.5	913.303	100
Wheat	Clopyralid	1	6	0.0235	0.0242	217.5	798.412	100
Wheat	Clopyralid	2	6	0.026	0.0231	216.5	690.275	100
Wheat	Clopyralid	3	6	0.026	0.0235	218	745.281	100
Wheat	Clopyralid	1	8	0.025	0.0234	217.5	723.735	100
Wheat	Clopyralid	2	8	0.026	0.0241	216.4	734.675	100
Wheat	Clopyralid	3	8	0.0235	0.0243	216.3	756.861	100
Wheat	Clopyralid	1	17	0.026	0.025	216.1	697.424	100
Wheat	Clopyralid	2	17	0.021	0.02	215	567.044	100
Wheat	Clopyralid	3	17	0.021	0.025	212.7	673.613	100
Wheat	Clopyralid	1	50	0.025	0.024	213.3	584.225	100
Wheat	Clopyralid	2	50	0.02	0.024	213.5	582.902	100
Wheat	Clopyralid	3	50	0.017	0.021	212.3	511.432	100
Wheat	Clopyralid	1	150	0.023	0.024	211.6	507.253	100
Wheat	Clopyralid	2	150	0.024	0.0252	214.5	618.72	100
Wheat	Clopyralid	3	150	0.019	0.021	210.5	507.494	100
Wheat	Clopyralid	1	300	0.0235	0.0235	211.1	419.358	100
Wheat	Clopyralid	2	300	0.022	0.023	211.2	412.765	100
Wheat	Clopyralid	3	300	0.021	0.021	210.7	362.533	100
Wheat	Clopyralid	1	450	0.024	0.0195	213.5	247.042	100
Wheat	Clopyralid	2	450	0.0195	0.018	205.5	224.556	100
Wheat	Clopyralid	3	450	0.0186	0.021	209.5	329.952	100
Canola	Pyroxasulfone	1	0	0.026	0.005	72.5	473.591	100
Canola	Pyroxasulfone	2	0	0.02	0.0045	74	391.368	100
Canola	Pyroxasulfone	3	0	0.024	0.0055	74	487.426	100
Canola	Pyroxasulfone	1	7	0.015	0.003	55.5	225.728	100
Canola	Pyroxasulfone	2	7	0.017	0.003	63	233.482	100
Canola	Pyroxasulfone	3	7	0.0155	0.003	58.5	265.387	100
Canola	Pyroxasulfone	1	10.5	0.013	0.002	57	191.379	100
Canola	Pyroxasulfone	2	10.5	0.01	0.001	55.5	108.452	75
Canola	Pyroxasulfone	3	10.5	0.0155	0.002	59.5	181.699	100
Canola	Pyroxasulfone	1	21	0.013	0.0015	53.5	146.593	100
Canola	Pyroxasulfone	2	21	0.011	0.0015	44.5	124.663	75
Canola	Pyroxasulfone	3	21	0.012	0.002	51.5	129.723	75
Canola	Pyroxasulfone	1	63	0.0085	0.0005	44	118.685	100
Canola	Pyroxasulfone	2	63	0.0075	0.00045	40.5	100.621	75
Canola	Pyroxasulfone	3	63	0.009	0.00025	43.5	104.806	75
Canola	Pyroxasulfone	1	189	0.0065	0.00025	31.5	58.4216	100
Canola	Pyroxasulfone	2	189	0.004	0.0002	28.5	45.0487	75
Canola	Pyroxasulfone	3	189	0.005	0.0002	24.5	51.3267	100
Canola	Pyroxasulfone	1	378	0.004	0.0001	24.5	52.6037	100
Canola	Pyroxasulfone	2	378	0.0035	0.0001	23.5	41.8094	75
Canola	Pyroxasulfone	3	378	0.0035	0.00015	20.5	44.8486	75
Canola	Pyroxasulfone	1	567	0.0035	0.0001	19	39.6504	75
Canola	Pyroxasulfone	2	567	0.0025	0.0001	21.5	49.7353	75
Canola	Pyroxasulfone	3	567	0.002	0.0001	19	49.8247	100
Chickpea	Pyroxasulfone	1	0	0.12	0.1405	248.5	861.754	100
Chickpea	Pyroxasulfone	2	0	0.1125	0.1355	233.5	762.533	100
Chickpea	Pyroxasulfone	3	0	0.1197	0.1075	232.5	729.086	100
Chickpea	Pyroxasulfone	1	7	0.116	0.114	237.5	661.025	100
Chickpea	Pyroxasulfone	2	7	0.118	0.104	227.5	711.332	100
Chickpea	Pyroxasulfone	3	7	0.119	0.121	246	722.093	100
Chickpea	Pyroxasulfone	1	10.5	0.1143	0.119	230	553.933	100
Chickpea	Pyroxasulfone	2	10.5	0.121	0.126	250.5	673.594	100
Chickpea	Pyroxasulfone	3	10.5	0.1165	0.0955	230	610.159	100
Chickpea	Pyroxasulfone	1	21	0.1162	0.0815	226.5	372.776	100
Chickpea	Pyroxasulfone	2	21	0.116	0.1055	240	519.931	100
Chickpea	Pyroxasulfone	3	21	0.118	0.114	232.5	490.365	100
Chickpea	Pyroxasulfone	1	63	0.118	0.1295	242.1	417.921	100
Chickpea	Pyroxasulfone	2	63	0.115	0.091	235.5	379.91	100
Chickpea	Pyroxasulfone	3	63	0.1185	0.0965	220	339.246	100
Chickpea	Pyroxasulfone	1	189	0.1182	0.1035	230.5	283.618	100
Chickpea	Pyroxasulfone	2	189	0.117	0.0795	232.4	235.831	100
Chickpea	Pyroxasulfone	3	189	0.1201	0.0775	232	251.009	100
Chickpea	Pyroxasulfone	1	378	0.1101	0.0595	238.5	177.954	100
Chickpea	Pyroxasulfone	2	378	0.1213	0.0975	237	262.089	100
Chickpea	Pyroxasulfone	3	378	0.1214	0.0765	215.5	217.059	100
Chickpea	Pyroxasulfone	1	567	0.1178	0.0665	230.5	152.595	75
Chickpea	Pyroxasulfone	2	567	0.1176	0.067	221.5	167.93	100
Chickpea	Pyroxasulfone	3	567	0.1183	0.056	211.5	161.346	100
Fieldpea	Pyroxasulfone	1	0	0.1645	0.1045	193.5	1442.35	100
Fieldpea	Pyroxasulfone	2	0	0.1585	0.0875	191.5	1205.72	100
Fieldpea	Pyroxasulfone	3	0	0.168	0.084	177.5	1199.16	100
Fieldpea	Pyroxasulfone	1	7	0.155	0.082	185.5	929.531	100
Fieldpea	Pyroxasulfone	2	7	0.1545	0.0665	202	907.801	100
Fieldpea	Pyroxasulfone	3	7	0.158	0.0995	211.5	1161.03	100
Fieldpea	Pyroxasulfone	1	10.5	0.173	0.079	184.5	969.085	100
Fieldpea	Pyroxasulfone	2	10.5	0.17	0.07	199	819.819	100
Fieldpea	Pyroxasulfone	3	10.5	0.1705	0.07	198	700.87	100
Fieldpea	Pyroxasulfone	1	21	0.1605	0.067	162.5	708.493	100
Fieldpea	Pyroxasulfone	2	21	0.1665	0.0855	214.5	777.83	100
Fieldpea	Pyroxasulfone	3	21	0.1705	0.076	183.5	817.289	100
Fieldpea	Pyroxasulfone	1	63	0.173	0.0785	176	608.968	100
Fieldpea	Pyroxasulfone	2	63	0.17	0.079	182.5	607.03	100
Fieldpea	Pyroxasulfone	3	63	0.164	0.0665	195.5	528.165	100
Fieldpea	Pyroxasulfone	1	189	0.1655	0.0675	195.5	494.184	100
Fieldpea	Pyroxasulfone	2	189	0.161	0.064	156	322.207	100
Fieldpea	Pyroxasulfone	3	189	0.162	0.0555	174.5	382.074	100
Fieldpea	Pyroxasulfone	1	378	0.159	0.042	135	158.18	75
Fieldpea	Pyroxasulfone	2	378	0.158	0.0465	174.5	162.432	100
Fieldpea	Pyroxasulfone	3	378	0.158	0.039	177.5	155.674	100
Fieldpea	Pyroxasulfone	1	567	0.16	0.0465	153	151.332	100
Fieldpea	Pyroxasulfone	2	567	0.157	0.042	157	196.173	75
Fieldpea	Pyroxasulfone	3	567	0.1685	0.044	150.5	126.67	100
Lentil	Pyroxasulfone	1	0	0.041	0.0395	214.5	683.538	100
Lentil	Pyroxasulfone	2	0	0.041	0.039	218	674.858	100
Lentil	Pyroxasulfone	3	0	0.036	0.033	203	555.173	100
Lentil	Pyroxasulfone	1	7	0.034	0.0241	210	372.113	75
Lentil	Pyroxasulfone	2	7	0.0405	0.0275	212	470.926	100
Lentil	Pyroxasulfone	3	7	0.035	0.022	213	259.003	75
Lentil	Pyroxasulfone	1	10.5	0.039	0.024	215	292.46	100
Lentil	Pyroxasulfone	2	10.5	0.0415	0.023	212	341.843	100
Lentil	Pyroxasulfone	3	10.5	0.0385	0.019	212.5	301.39	75
Lentil	Pyroxasulfone	1	21	0.042	0.021	217	318.967	100
Lentil	Pyroxasulfone	2	21	0.037	0.0185	207.5	254.53	75
Lentil	Pyroxasulfone	3	21	0.04	0.0226	212.5	359.312	100
Lentil	Pyroxasulfone	1	63	0.038	0.0175	194.5	157.458	100
Lentil	Pyroxasulfone	2	63	0.033	0.013	170.5	143.257	100
Lentil	Pyroxasulfone	3	63	0.029	0.015	180.5	140.636	100
Lentil	Pyroxasulfone	1	189	0.0365	0.0115	157.5	104.149	100
Lentil	Pyroxasulfone	2	189	0.028	0.0075	137	91.4176	75
Lentil	Pyroxasulfone	3	189	0.0325	0.0095	165.5	106.964	100
Lentil	Pyroxasulfone	1	378	0.037	0.0135	133.5	114.337	100
Lentil	Pyroxasulfone	2	378	0.031	0.007	143	76.4257	75
Lentil	Pyroxasulfone	3	378	0.0255	0.0055	126.5	87.2105	100
Lentil	Pyroxasulfone	1	567	0.0365	0.009	132	80.9978	100
Lentil	Pyroxasulfone	2	567	0.027	0.006	117.5	75.1719	75
Lentil	Pyroxasulfone	3	567	0.023	0.0045	104.5	63.2509	100
Lupin	Pyroxasulfone	1	0	0.2115	0.0745	251	353.415	100
Lupin	Pyroxasulfone	2	0	0.157	0.047	226.5	271.251	100
Lupin	Pyroxasulfone	3	0	0.208	0.0665	250.5	325.283	100
Lupin	Pyroxasulfone	1	7	0.194	0.0565	233.5	241.634	75
Lupin	Pyroxasulfone	2	7	0.168	0.061	238	234.426	100
Lupin	Pyroxasulfone	3	7	0.1425	0.042	236.5	177.316	100
Lupin	Pyroxasulfone	1	10.5	0.1305	0.036	224.5	136.209	100
Lupin	Pyroxasulfone	2	10.5	0.159	0.05	242	195.798	100
Lupin	Pyroxasulfone	3	10.5	0.147	0.0445	239	160.368	100
Lupin	Pyroxasulfone	1	21	0.146	0.053	205.5	196.174	75
Lupin	Pyroxasulfone	2	21	0.116	0.0395	196.5	103.529	100
Lupin	Pyroxasulfone	3	21	0.1345	0.0335	237.5	143.203	100
Lupin	Pyroxasulfone	1	63	0.1035	0.0305	189	113.385	100
Lupin	Pyroxasulfone	2	63	0.122	0.0325	199.5	99.3777	100
Lupin	Pyroxasulfone	3	63	0.11	0.0305	213	86.5711	100
Lupin	Pyroxasulfone	1	189	0.105	0.0235	164	92.5231	100
Lupin	Pyroxasulfone	2	189	0.0625	0.02	131	53.4278	75
Lupin	Pyroxasulfone	3	189	0.109	0.0185	117.5	45.023	100
Lupin	Pyroxasulfone	1	378	0.093	0.0195	107	55.3406	75
Lupin	Pyroxasulfone	2	378	0.096	0.0225	145	63.6544	75
Lupin	Pyroxasulfone	3	378	0.078	0.02	115.5	56.0239	75
Lupin	Pyroxasulfone	1	567	0.0635	0.013	100	62.3233	100
Lupin	Pyroxasulfone	2	567	0.0545	0.012	51.5	58.8242	75
Lupin	Pyroxasulfone	3	567	0.078	0.014	82	50.1619	75
Wheat	Pyroxasulfone	1	0	0.0245	0.019	210	616.991	100
Wheat	Pyroxasulfone	2	0	0.024	0.0205	199.5	581.64	100
Wheat	Pyroxasulfone	3	0	0.022	0.019	189.5	567.318	100
Wheat	Pyroxasulfone	1	7	0.0225	0.0145	200.5	420.322	75
Wheat	Pyroxasulfone	2	7	0.018	0.016	195.5	447.209	100
Wheat	Pyroxasulfone	3	7	0.0165	0.0135	199.5	408.65	100
Wheat	Pyroxasulfone	1	10.5	0.019	0.0135	195.5	339.022	75
Wheat	Pyroxasulfone	2	10.5	0.018	0.0145	195.5	370.055	100
Wheat	Pyroxasulfone	3	10.5	0.0195	0.0165	194	343.375	75
Wheat	Pyroxasulfone	1	21	0.021	0.017	184.5	317.64	100
Wheat	Pyroxasulfone	2	21	0.0185	0.0115	199	240.003	100
Wheat	Pyroxasulfone	3	21	0.0185	0.012	186.5	245.956	75
Wheat	Pyroxasulfone	1	63	0.017	0.0125	195	212.537	75
Wheat	Pyroxasulfone	2	63	0.0165	0.0135	169.5	188.486	100
Wheat	Pyroxasulfone	3	63	0.015	0.013	148	202.201	100
Wheat	Pyroxasulfone	1	189	0.0125	0.01	154	135.388	75
Wheat	Pyroxasulfone	2	189	0.0175	0.0105	166.5	176.294	75
Wheat	Pyroxasulfone	3	189	0.013	0.01	163.5	142.944	100
Wheat	Pyroxasulfone	1	378	0.0145	0.009	116	113.649	75
Wheat	Pyroxasulfone	2	378	0.01	0.0075	128	102.919	100
Wheat	Pyroxasulfone	3	378	0.0055	0.0105	21.5	102.2	75
Wheat	Pyroxasulfone	1	567	0.0035	0.0075	21.5	97.1081	75
Wheat	Pyroxasulfone	2	567	0.014	0.009	41.4634	114.04	100
Wheat	Pyroxasulfone	3	567	0.0125	0.01	36.8421	86.5356	100
Canola	Propyzamide	1	0	0.022	0.0035	74	383.927	100
Canola	Propyzamide	2	0	0.0235	0.004	81	394.544	100
Canola	Propyzamide	3	0	0.0215	0.0035	85	280.996	100
Canola	Propyzamide	1	30	0.024	0.0045	68.5	347.135	50
Canola	Propyzamide	2	30	0.023	0.0025	65.5	335.585	75
Canola	Propyzamide	3	30	0.022	0.004	64.5	376.228	75
Canola	Propyzamide	1	50	0.0185	0.0035	61.5	354.5	100
Canola	Propyzamide	2	50	0.021	0.0037	57	345.149	100
Canola	Propyzamide	3	50	0.0215	0.0048	53.5	360.349	75
Canola	Propyzamide	1	100	0.0195	0.004	57.5	327.489	50
Canola	Propyzamide	2	100	0.0195	0.004	55.5	351.391	75
Canola	Propyzamide	3	100	0.0185	0.004	55.5	360.385	75
Canola	Propyzamide	1	310	0.015	0.004	55.5	210.114	50
Canola	Propyzamide	2	310	0.018	0.0045	57	282.804	75
Canola	Propyzamide	3	310	0.016	0.0025	54.5	237.646	100
Canola	Propyzamide	1	930	0.006	0.0005	43.5	88.5903	50
Canola	Propyzamide	2	930	0.008	0.001	50	86.1359	50
Canola	Propyzamide	3	930	0.0085	0.002	57.5	131.61	75
Canola	Propyzamide	1	1860	0.0045	0.0005	31.5	71.5629	50
Canola	Propyzamide	2	1860	0.0045	0.001	30	68.49	75
Canola	Propyzamide	3	1860	0.0045	0.0005	31	86.0516	50
Canola	Propyzamide	1	2790	0.004	0.0005	24	65.5237	50
Canola	Propyzamide	2	2790	0.0025	0.001	13.5	52.3139	50
Canola	Propyzamide	3	2790	0.002	0.0005	9.5	60.1605	75
Chickpea	Propyzamide	1	0	0.133	0.108	243	773.945	100
Chickpea	Propyzamide	2	0	0.138	0.105	276.5	777.685	100
Chickpea	Propyzamide	3	0	0.1415	0.126	267.5	1076.94	100
Chickpea	Propyzamide	1	30	0.1335	0.1165	235.5	860.331	100
Chickpea	Propyzamide	2	30	0.1355	0.104	241.5	894.585	100
Chickpea	Propyzamide	3	30	0.132	0.105	238.5	861.964	100
Chickpea	Propyzamide	1	50	0.13	0.114	214	875.744	100
Chickpea	Propyzamide	2	50	0.1285	0.1015	235	871.678	100
Chickpea	Propyzamide	3	50	0.136	0.1235	263.5	872.916	100
Chickpea	Propyzamide	1	100	0.1285	0.11	237.5	876.192	100
Chickpea	Propyzamide	2	100	0.128	0.11	226.5	868.264	100
Chickpea	Propyzamide	3	100	0.1335	0.12	247	872.487	100
Chickpea	Propyzamide	1	310	0.133	0.1115	241.5	684.62	100
Chickpea	Propyzamide	2	310	0.134	0.117	239.5	782.865	100
Chickpea	Propyzamide	3	310	0.13	0.1135	237.5	730.677	100
Chickpea	Propyzamide	1	930	0.13	0.0965	225.5	372.417	100
Chickpea	Propyzamide	2	930	0.123	0.0745	219	294.336	100
Chickpea	Propyzamide	3	930	0.13	0.0775	220.5	284.122	100
Chickpea	Propyzamide	1	1860	0.129	0.0665	236	161.202	100
Chickpea	Propyzamide	2	1860	0.1265	0.054	227.5	200.377	100
Chickpea	Propyzamide	3	1860	0.122	0.0635	197.5	243.078	100
Chickpea	Propyzamide	1	2790	0.085	0.0585	202.5	159.435	75
Chickpea	Propyzamide	2	2790	0.0865	0.048	184	160.005	100
Chickpea	Propyzamide	3	2790	0.081	0.041	138	178.841	100
Fieldpea	Propyzamide	1	0	0.1785	0.0835	243.5	1404.25	100
Fieldpea	Propyzamide	2	0	0.172	0.076	205.5	1164.47	100
Fieldpea	Propyzamide	3	0	0.164	0.0735	200.5	1239.91	100
Fieldpea	Propyzamide	1	30	0.1805	0.084	212.5	1342.23	100
Fieldpea	Propyzamide	2	30	0.1475	0.0735	178	1127.75	75
Fieldpea	Propyzamide	3	30	0.145	0.081	178.5	1341.7	50
Fieldpea	Propyzamide	1	50	0.155	0.081	179.5	1310.29	100
Fieldpea	Propyzamide	2	50	0.178	0.0805	183.5	1306.38	100
Fieldpea	Propyzamide	3	50	0.144	0.0785	172.5	1182.69	100
Fieldpea	Propyzamide	1	100	0.168	0.085	172	1325.49	100
Fieldpea	Propyzamide	2	100	0.158	0.0815	180	1300.51	75
Fieldpea	Propyzamide	3	100	0.1425	0.078	182	1172.88	100
Fieldpea	Propyzamide	1	310	0.16	0.0802	181	991.389	100
Fieldpea	Propyzamide	2	310	0.1505	0.074	172.5	689.309	100
Fieldpea	Propyzamide	3	310	0.161	0.075	179.5	748.596	100
Fieldpea	Propyzamide	1	930	0.1605	0.078	177	930.975	100
Fieldpea	Propyzamide	2	930	0.15	0.0695	175.5	324.413	100
Fieldpea	Propyzamide	3	930	0.1505	0.0705	179.5	652.746	100
Fieldpea	Propyzamide	1	1860	0.1295	0.043	183	191.072	100
Fieldpea	Propyzamide	2	1860	0.126	0.054	162	427.534	75
Fieldpea	Propyzamide	3	1860	0.0875	0.0355	138.5	187.357	50
Fieldpea	Propyzamide	1	2790	0.087	0.045	116	361.934	50
Fieldpea	Propyzamide	2	2790	0.0895	0.0415	120.5	365.011	75
Fieldpea	Propyzamide	3	2790	0.0575	0.0295	105.5	78.8807	75
Lentil	Propyzamide	1	0	0.0365	0.0285	208.5	499.061	100
Lentil	Propyzamide	2	0	0.034	0.028	221	402.714	100
Lentil	Propyzamide	3	0	0.034	0.0286	210.5	453.589	100
Lentil	Propyzamide	1	30	0.038	0.0257	215	479.043	100
Lentil	Propyzamide	2	30	0.039	0.0248	216	449.316	100
Lentil	Propyzamide	3	30	0.0365	0.0254	196.5	423.235	100
Lentil	Propyzamide	1	50	0.0385	0.0261	207	455.849	100
Lentil	Propyzamide	2	50	0.04	0.0262	220	442.51	100
Lentil	Propyzamide	3	50	0.036	0.0265	196.5	451.715	75
Lentil	Propyzamide	1	100	0.037	0.0252	210	431.342	100
Lentil	Propyzamide	2	100	0.0365	0.0254	206.5	456.449	100
Lentil	Propyzamide	3	100	0.037	0.0254	209	460.717	100
Lentil	Propyzamide	1	310	0.0325	0.024	207.5	449.598	100
Lentil	Propyzamide	2	310	0.035	0.0235	208.5	441.586	75
Lentil	Propyzamide	3	310	0.038	0.025	210	446.983	100
Lentil	Propyzamide	1	930	0.032	0.024	214.5	427.839	100
Lentil	Propyzamide	2	930	0.03	0.0195	192	321.606	100
Lentil	Propyzamide	3	930	0.032	0.023	210	393.354	100
Lentil	Propyzamide	1	1860	0.022	0.0135	181.5	210.426	100
Lentil	Propyzamide	2	1860	0.0235	0.011	188.5	135.136	50
Lentil	Propyzamide	3	1860	0.027	0.0065	151.5	60.9233	50
Lentil	Propyzamide	1	2790	0.0165	0.0075	128.5	106.153	50
Lentil	Propyzamide	2	2790	0.013	0.0055	86.5	60.4787	75
Lentil	Propyzamide	3	2790	0.016	0.006	140.5	133.637	50
Lupin	Propyzamide	1	0	0.18	0.0355	242.5	262.873	100
Lupin	Propyzamide	2	0	0.178	0.0346	246.5	227.338	100
Lupin	Propyzamide	3	0	0.187	0.04	260	291.788	100
Lupin	Propyzamide	1	30	0.18	0.0355	215.5	261.392	75
Lupin	Propyzamide	2	30	0.1815	0.0354	230	270.137	100
Lupin	Propyzamide	3	30	0.1845	0.038	235.5	260.801	100
Lupin	Propyzamide	1	50	0.168	0.0382	220	223.928	75
Lupin	Propyzamide	2	50	0.178	0.0382	230	286.089	100
Lupin	Propyzamide	3	50	0.173	0.039	229.5	294.387	100
Lupin	Propyzamide	1	100	0.17	0.0385	230	231.604	100
Lupin	Propyzamide	2	100	0.178	0.0382	225.5	283.056	100
Lupin	Propyzamide	3	100	0.184	0.0384	230	286.938	50
Lupin	Propyzamide	1	310	0.139	0.03	224	116.019	100
Lupin	Propyzamide	2	310	0.1375	0.03	213	139.448	100
Lupin	Propyzamide	3	310	0.142	0.036	241	184.672	100
Lupin	Propyzamide	1	930	0.095	0.009	129	51.9159	100
Lupin	Propyzamide	2	930	0.104	0.0075	156.5	37.6059	75
Lupin	Propyzamide	3	930	0.099	0.0095	115.5	44.3835	100
Lupin	Propyzamide	1	1860	0.0735	0.002	37	38.493	100
Lupin	Propyzamide	2	1860	0.0745	0.0035	27.5	47.5355	50
Lupin	Propyzamide	3	1860	0.0645	0.0035	27	39.4269	75
Lupin	Propyzamide	1	2790	0.074	0.003	25	40.5061	100
Lupin	Propyzamide	2	2790	0.0685	0.0015	24.5	41.1001	75
Lupin	Propyzamide	3	2790	0.065	0.001	25	43.3757	100
Wheat	Propyzamide	1	0	0.023	0.0165	201.5	647.293	100
Wheat	Propyzamide	2	0	0.021	0.0165	204	608.948	100
Wheat	Propyzamide	3	0	0.0195	0.0135	228.5	677.825	100
Wheat	Propyzamide	1	30	0.0175	0.01	149.5	154.628	100
Wheat	Propyzamide	2	30	0.017	0.011	183.5	326.492	100
Wheat	Propyzamide	3	30	0.016	0.0092	137	153.481	100
Wheat	Propyzamide	1	50	0.0158	0.008	129.5	119.024	100
Wheat	Propyzamide	2	50	0.0155	0.008	188.5	240.19	100
Wheat	Propyzamide	3	50	0.012	0.0092	144	126.732	75
Wheat	Propyzamide	1	100	0	0	0	0	0
Wheat	Propyzamide	2	100	0	0	0	0	0
Wheat	Propyzamide	3	100	0	0	0	0	0
Wheat	Propyzamide	1	310	0	0	0	0	0
Wheat	Propyzamide	2	310	0	0	0	0	0
Wheat	Propyzamide	3	310	0	0	0	0	0
Wheat	Propyzamide	1	930	0	0	0	0	0
Wheat	Propyzamide	2	930	0	0	0	0	0
Wheat	Propyzamide	3	930	0	0	0	0	0
Wheat	Propyzamide	1	1860	0	0	0	0	0
Wheat	Propyzamide	2	1860	0	0	0	0	0
Wheat	Propyzamide	3	1860	0	0	0	0	0
Wheat	Propyzamide	1	2790	0	0	0	0	0
Wheat	Propyzamide	2	2790	0	0	0	0	0
Wheat	Propyzamide	3	2790	0	0	0	0	0
Canola	Trifluralin	1	0	0.0215	0.0045	69	385.836	100
Canola	Trifluralin	2	0	0.022	0.005	72	338.855	100
Canola	Trifluralin	3	0	0.0215	0.004	67	352.725	100
Canola	Trifluralin	1	42	0.0235	0.005	73.5	350.083	75
Canola	Trifluralin	2	42	0.021	0.0045	72.5	360.471	75
Canola	Trifluralin	3	42	0.022	0.0045	59	370.475	75
Canola	Trifluralin	1	63	0.023	0.0048	63.5	358.142	100
Canola	Trifluralin	2	63	0.023	0.0054	63.5	361.994	75
Canola	Trifluralin	3	63	0.0235	0.0046	55	360.635	100
Canola	Trifluralin	1	125	0.023	0.005	62.5	338.618	100
Canola	Trifluralin	2	125	0.024	0.0046	58	366.081	100
Canola	Trifluralin	3	125	0.022	0.0044	61	374.16	75
Canola	Trifluralin	1	375	0.015	0.004	58.5	189.677	75
Canola	Trifluralin	2	375	0.021	0.004	60.5	377.685	100
Canola	Trifluralin	3	375	0.019	0.005	58.5	371.295	75
Canola	Trifluralin	1	1125	0.008	0.0015	33	109.326	75
Canola	Trifluralin	2	1125	0.0105	0.002	41	144.474	100
Canola	Trifluralin	3	1125	0.011	0.0025	43.5	134.045	75
Canola	Trifluralin	1	2250	0.0075	0.001	22	43.4719	50
Canola	Trifluralin	2	2250	0.006	0.0005	22	69.779	75
Canola	Trifluralin	3	2250	0.007	0.001	26.5	50.9485	100
Canola	Trifluralin	1	3375	0.0045	0.0005	21	47.8712	75
Canola	Trifluralin	2	3375	0.003	0.0005	18	50.4023	50
Canola	Trifluralin	3	3375	0.005	0.0005	24.5	55.3054	75
Chickpea	Trifluralin	1	0	0.1405	0.149	240.5	909.98	100
Chickpea	Trifluralin	2	0	0.154	0.147	262.5	1068.58	100
Chickpea	Trifluralin	3	0	0.1415	0.146	216	939.321	100
Chickpea	Trifluralin	1	42	0.134	0.1245	230.5	875.505	100
Chickpea	Trifluralin	2	42	0.149	0.136	250	974.145	100
Chickpea	Trifluralin	3	42	0.1345	0.1355	232.5	1052.99	100
Chickpea	Trifluralin	1	63	0.1435	0.131	227	970.682	100
Chickpea	Trifluralin	2	63	0.1375	0.131	220.5	966.072	100
Chickpea	Trifluralin	3	63	0.14	0.142	238.5	968.584	100
Chickpea	Trifluralin	1	125	0.1315	0.1215	225	856.531	100
Chickpea	Trifluralin	2	125	0.139	0.1285	231	866.798	100
Chickpea	Trifluralin	3	125	0.141	0.1385	228	965.805	100
Chickpea	Trifluralin	1	375	0.125	0.1165	245.5	814.701	100
Chickpea	Trifluralin	2	375	0.1195	0.103	222.5	721.164	100
Chickpea	Trifluralin	3	375	0.122	0.108	208.5	601.3	100
Chickpea	Trifluralin	1	1125	0.084	0.0545	239	255.844	100
Chickpea	Trifluralin	2	1125	0.0765	0.055	185.5	298.435	100
Chickpea	Trifluralin	3	1125	0.0745	0.0475	140	105.267	75
Chickpea	Trifluralin	1	2250	0.022	0.031	90	94.0037	100
Chickpea	Trifluralin	2	2250	0.0195	0.024	40.5	89.3132	100
Chickpea	Trifluralin	3	2250	0.0215	0.026	42	99.5359	75
Chickpea	Trifluralin	1	3375	0.0205	0.028	21	82.1798	100
Chickpea	Trifluralin	2	3375	0.03	0.023	124	95.7535	100
Chickpea	Trifluralin	3	3375	0.02	0.0225	19	101.975	100
Fieldpea	Trifluralin	1	0	0.209	0.113	202.5	1463.24	100
Fieldpea	Trifluralin	2	0	0.2	0.114	191	1487.51	100
Fieldpea	Trifluralin	3	0	0.198	0.112	202	1467.14	100
Fieldpea	Trifluralin	1	42	0.192	0.0982	209.5	1286.18	100
Fieldpea	Trifluralin	2	42	0.195	0.0964	200.5	1290.98	100
Fieldpea	Trifluralin	3	42	0.18	0.0963	188.5	1295.83	100
Fieldpea	Trifluralin	1	63	0.187	0.0931	227	1287.94	75
Fieldpea	Trifluralin	2	63	0.183	0.096	177	1524.61	75
Fieldpea	Trifluralin	3	63	0.179	0.094	190.5	1097.5	100
Fieldpea	Trifluralin	1	125	0.174	0.0875	159	1183.47	100
Fieldpea	Trifluralin	2	125	0.179	0.09	209.5	1314.33	75
Fieldpea	Trifluralin	3	125	0.173	0.097	192	1404.65	50
Fieldpea	Trifluralin	1	375	0.1421	0.085	161.5	933.458	75
Fieldpea	Trifluralin	2	375	0.143	0.078	170	998.687	75
Fieldpea	Trifluralin	3	375	0.153	0.071	186.5	918.79	100
Fieldpea	Trifluralin	1	1125	0.065	0.0375	84.5	144.838	50
Fieldpea	Trifluralin	2	1125	0.051	0.0356	72.5	123.547	50
Fieldpea	Trifluralin	3	1125	0.0485	0.0365	74	123.837	100
Fieldpea	Trifluralin	1	2250	0.028	0.0295	34	69.2626	75
Fieldpea	Trifluralin	2	2250	0.0325	0.032	33	64.3534	50
Fieldpea	Trifluralin	3	2250	0.0335	0.0375	42.5	87.5473	50
Fieldpea	Trifluralin	1	3375	0.0305	0.0215	37.5	61.5493	50
Fieldpea	Trifluralin	2	3375	0.023	0.02	23.5	50.6266	50
Fieldpea	Trifluralin	3	3375	0.024	0.0275	25.5	60.3468	75
Lentil	Trifluralin	1	0	0.0425	0.0365	218	633.939	100
Lentil	Trifluralin	2	0	0.0455	0.0375	220.5	752.57	100
Lentil	Trifluralin	3	0	0.045	0.0415	231.5	774.949	100
Lentil	Trifluralin	1	42	0.0465	0.033	230.5	677.919	75
Lentil	Trifluralin	2	42	0.047	0.035	220.5	679.607	100
Lentil	Trifluralin	3	42	0.042	0.0325	223	657.693	100
Lentil	Trifluralin	1	63	0.038	0.0321	219.5	636.494	75
Lentil	Trifluralin	2	63	0.037	0.0324	215	671.566	75
Lentil	Trifluralin	3	63	0.0351	0.0326	218	612.258	100
Lentil	Trifluralin	1	125	0.033	0.022	200	167.119	75
Lentil	Trifluralin	2	125	0.035	0.0245	223	602.968	75
Lentil	Trifluralin	3	125	0.035	0.026	226	753.392	100
Lentil	Trifluralin	1	375	0.032	0.021	221	411.899	100
Lentil	Trifluralin	2	375	0.028	0.024	197.5	315.95	100
Lentil	Trifluralin	3	375	0.035	0.0253	220.5	424.022	75
Lentil	Trifluralin	1	1125	0.016	0.0065	121	65.4312	75
Lentil	Trifluralin	2	1125	0.0105	0.0065	98.5	66.6891	50
Lentil	Trifluralin	3	1125	0.0105	0.007	103.5	60.634	50
Lentil	Trifluralin	1	2250	0.004	0.005	17.5	35.7816	50
Lentil	Trifluralin	2	2250	0.0055	0.0035	20	47.2837	75
Lentil	Trifluralin	3	2250	0.0065	0.0025	20.5	56.6264	50
Lentil	Trifluralin	1	3375	0.004	0.0025	15.5	58.2991	75
Lentil	Trifluralin	2	3375	0.003	0.0035	15	58.0692	50
Lentil	Trifluralin	3	3375	0.0035	0.003	15	45.431	50
Lupin	Trifluralin	1	0	0.1955	0.042	278.5	315.146	100
Lupin	Trifluralin	2	0	0.197	0.047	272.5	274.374	100
Lupin	Trifluralin	3	0	0.2095	0.052	280	333.782	100
Lupin	Trifluralin	1	42	0.186	0.0431	258	265.044	100
Lupin	Trifluralin	2	42	0.1905	0.0482	263	327.475	100
Lupin	Trifluralin	3	42	0.1935	0.048	258.5	331.885	100
Lupin	Trifluralin	1	63	0.192	0.047	263.5	313.212	100
Lupin	Trifluralin	2	63	0.205	0.0455	271.5	301.172	100
Lupin	Trifluralin	3	63	0.189	0.0481	256	310.912	100
Lupin	Trifluralin	1	125	0.1905	0.0443	272.5	316.739	100
Lupin	Trifluralin	2	125	0.192	0.0482	256	320.637	75
Lupin	Trifluralin	3	125	0.189	0.047	242	283.737	75
Lupin	Trifluralin	1	375	0.167	0.045	259.5	255.606	100
Lupin	Trifluralin	2	375	0.1645	0.038	258	186.269	75
Lupin	Trifluralin	3	375	0.152	0.037	230.5	166.101	100
Lupin	Trifluralin	1	1125	0.1505	0.039	258.5	102.025	100
Lupin	Trifluralin	2	1125	0.134	0.029	245	74.6788	100
Lupin	Trifluralin	3	1125	0.1355	0.036	243	99.1185	100
Lupin	Trifluralin	1	2250	0.095	0.032	155	64.112	100
Lupin	Trifluralin	2	2250	0.115	0.035	211.5	60.3317	75
Lupin	Trifluralin	3	2250	0.129	0.0347	226.5	90.235	100
Lupin	Trifluralin	1	3375	0.086	0.026	118.5	47.3281	100
Lupin	Trifluralin	2	3375	0.104	0.029	191.5	63.9887	75
Lupin	Trifluralin	3	3375	0.113	0.03	190	55.0076	100
Wheat	Trifluralin	1	0	0.021	0.019	195	550.962	100
Wheat	Trifluralin	2	0	0.0219	0.0165	192	480.057	100
Wheat	Trifluralin	3	0	0.0217	0.0185	187.5	477.816	100
Wheat	Trifluralin	1	42	0.02	0.018	190	508.581	100
Wheat	Trifluralin	2	42	0.021	0.017	192	518.715	100
Wheat	Trifluralin	3	42	0.019	0.017	190	473.111	100
Wheat	Trifluralin	1	63	0.0183	0.0155	179	505.013	100
Wheat	Trifluralin	2	63	0.0181	0.0165	180.5	482.098	100
Wheat	Trifluralin	3	63	0.01901	0.0185	178	473.208	100
Wheat	Trifluralin	1	125	0.017601	0.0145	180.5	449.377	100
Wheat	Trifluralin	2	125	0.0165	0.014	169	419.267	100
Wheat	Trifluralin	3	125	0.0174	0.014	151.5	353.741	100
Wheat	Trifluralin	1	375	0.0158	0.0084	145.5	110.998	50
Wheat	Trifluralin	2	375	0.0163	0.01	169.5	81.0451	50
Wheat	Trifluralin	3	375	0.0135	0.007	137.5	57.7895	50
Wheat	Trifluralin	1	1125	0	0	0	0	0
Wheat	Trifluralin	2	1125	0	0	0	0	0
Wheat	Trifluralin	3	1125	0	0	0	0	0
Wheat	Trifluralin	1	2250	0	0	0	0	0
Wheat	Trifluralin	2	2250	0	0	0	0	0
Wheat	Trifluralin	3	2250	0	0	0	0	0
Wheat	Trifluralin	1	3375	0	0	0	0	0
Wheat	Trifluralin	2	3375	0	0	0	0	0
Wheat	Trifluralin	3	3375	0	0	0	0	0
